# Supplementary material for: Tailoring Mechanical and Soft Magnetic Properties in (Fe7Co6Ni6)93-xTaxAl7 Multi-Principal Element Alloys: The Role of Ta Addition
Source: Materials (Basel). 2026 Jun 10;19(12):2509. doi: 10.3390/ma19122509 (PMC13303066; doi:10.3390/ma19122509)
Supplement: Supplementary file 1 [file materials-19-02509-s001.zip]

Archive with 1 entries (1 files):
- materials-4054082-supplementary.pdf
